# Supplementary material for: Invasive Phenoprofiling of Acute-Myocardial-Infarction-Related Cardiogenic Shock
Source: J Clin Med. 2023 Sep 7;12(18):5818. doi: 10.3390/jcm12185818 (PMC10532159; doi:10.3390/jcm12185818)
Supplement: Supplementary file 1 [file jcm-12-05818-s001.zip]

Archive with 1 entries (1 files):
- jcm-2588952-supplementary.pdf
